# Supplementary material for: Postbiotics from Lactobacillus delbrueckii Alleviate Intestinal Inflammation by Promoting the Expansion of Intestinal Stem Cells in S. Typhimurium-Induced Mice
Source: Foods. 2024 Mar 14;13(6):874. doi: 10.3390/foods13060874 (PMC10969446; doi:10.3390/foods13060874)
Supplement: Supplementary file 1 [file foods-13-00874-s001.zip]

Archive with 1 entries (1 files):
- foods-2909719-supplementary.pdf
